# Supplementary material for: Atorvastatin Restores PPARα Inhibition of Lipid Metabolism Disorders by Downregulating miR-21 Expression to Improve Mitochondrial Function and Alleviate Diabetic Nephropathy Progression
Source: Front Pharmacol. 2022 Feb 11;13:819787. doi: 10.3389/fphar.2022.819787 (PMC8874267; doi:10.3389/fphar.2022.819787)
Supplement: Supplementary file 1 [file DataSheet3.ZIP]

Archive with 19 entries (12 files):
- the original Images,fig2/
- the original Images,fig2/IHC PPARa/
- the original Images,fig2/IHC PPARa/DM.tif
- __MACOSX/
- __MACOSX/the original Images,fig2/
- __MACOSX/the original Images,fig2/IHC PPARa/
- __MACOSX/the original Images,fig2/IHC PPARa/._DM.tif
- the original Images,fig2/IHC PPARa/ATO.tif
- the original Images,fig2/IHC PPARa/NC.tif
- the original Images,fig2/.DS_Store
- __MACOSX/the original Images,fig2/._.DS_Store
- the original Images,fig2/IHC Mfn1/
- the original Images,fig2/IHC Mfn1/.DS_Store
- __MACOSX/the original Images,fig2/IHC Mfn1/
- __MACOSX/the original Images,fig2/IHC Mfn1/._.DS_Store
- the original Images,fig2/IHC Mfn1/NC 1 400.tif
- the original Images,fig2/IHC Mfn1/DM1 400.tif
- __MACOSX/the original Images,fig2/IHC Mfn1/._DM1 400.tif
- the original Images,fig2/IHC Mfn1/ATO1 400.tif
