# Supplementary material for: Atorvastatin Restores PPARα Inhibition of Lipid Metabolism Disorders by Downregulating miR-21 Expression to Improve Mitochondrial Function and Alleviate Diabetic Nephropathy Progression
Source: Front Pharmacol. 2022 Feb 11;13:819787. doi: 10.3389/fphar.2022.819787 (PMC8874267; doi:10.3389/fphar.2022.819787)
Supplement: Supplementary file 2 [file DataSheet4.ZIP]

Archive with 36 entries (29 files):
- Supplementary experimental original data/
- Supplementary experimental original data/.DS_Store
- __MACOSX/
- __MACOSX/Supplementary experimental original data/
- __MACOSX/Supplementary experimental original data/._.DS_Store
- Supplementary experimental original data/images/
- Supplementary experimental original data/images/.DS_Store
- __MACOSX/Supplementary experimental original data/images/
- __MACOSX/Supplementary experimental original data/images/._.DS_Store
- Supplementary experimental original data/images/HG+PA+ATO+miR-21 mimics.tif
- __MACOSX/Supplementary experimental original data/images/._HG+PA+ATO+miR-21 mimics.tif
- Supplementary experimental original data/images/HG+PA+ATO.tif
- Supplementary experimental original data/images/enlarge/
- Supplementary experimental original data/images/enlarge/.DS_Store
- __MACOSX/Supplementary experimental original data/images/enlarge/
- __MACOSX/Supplementary experimental original data/images/enlarge/._.DS_Store
- Supplementary experimental original data/images/enlarge/HG+PA+ATO+miR-21 mimics.tif
- __MACOSX/Supplementary experimental original data/images/enlarge/._HG+PA+ATO+miR-21 mimics.tif
- Supplementary experimental original data/images/enlarge/HG+PA+ATO.tif
- __MACOSX/Supplementary experimental original data/images/enlarge/._HG+PA+ATO.tif
- Supplementary experimental original data/images/enlarge/NC.tif
- __MACOSX/Supplementary experimental original data/images/enlarge/._NC.tif
- Supplementary experimental original data/images/enlarge/HG+PA+Veh.tif
- __MACOSX/Supplementary experimental original data/images/enlarge/._HG+PA+Veh.tif
- Supplementary experimental original data/images/enlarge/HG+PA.tif
- __MACOSX/Supplementary experimental original data/images/enlarge/._HG+PA.tif
- Supplementary experimental original data/images/NC.tif
- __MACOSX/Supplementary experimental original data/images/._NC.tif
- Supplementary experimental original data/images/HG+PA+Veh.tif
- Supplementary experimental original data/images/HG+PA.tif
- Supplementary experimental original data/MitoTracker  Red.spv
- Supplementary experimental original data/Approvel Form for Animal Experiment Ethics Group of Guizhou Medical university.pdf
- __MACOSX/Supplementary experimental original data/._Approvel Form for Animal Experiment Ethics Group of Guizhou Medical university.pdf
- Supplementary experimental original data/Average MitoTracker  Red intensity.xlsx
- __MACOSX/Supplementary experimental original data/._Average MitoTracker  Red intensity.xlsx
- __MACOSX/._Supplementary experimental original data
