# Supplementary material for: Atorvastatin Restores PPARα Inhibition of Lipid Metabolism Disorders by Downregulating miR-21 Expression to Improve Mitochondrial Function and Alleviate Diabetic Nephropathy Progression
Source: Front Pharmacol. 2022 Feb 11;13:819787. doi: 10.3389/fphar.2022.819787 (PMC8874267; doi:10.3389/fphar.2022.819787)
Supplement: Supplementary file 2 [file DataSheet4.ZIP › Supplementary experimental original data/Average MitoTracker Red intensity.xlsx]

## Sheet: Sheet1
NC	HG+PA	HG+PA+VEH	HG+PA+ATO	HG+PA+ATO+miR-21 mimics
0.33	0.09	0.1	0.22	0.12
0.32	0.1	0.1	0.21	0.1
0.34	0.11	0.11	0.25	0.15
0.34	0.09	0.08	0.26	0.14
0.35	0.12	0.11	0.24	0.12
0.32	0.1	0.1	0.24	0.11
