# Supplementary material for: Atorvastatin Restores PPARα Inhibition of Lipid Metabolism Disorders by Downregulating miR-21 Expression to Improve Mitochondrial Function and Alleviate Diabetic Nephropathy Progression
Source: Front Pharmacol. 2022 Feb 11;13:819787. doi: 10.3389/fphar.2022.819787 (PMC8874267; doi:10.3389/fphar.2022.819787)
Supplement: Supplementary file 3 [file DataSheet1.ZIP]

Archive with 122 entries (105 files):
- flow cytometry data πÇüSPSS statisticsπÇügels/
- flow cytometry data πÇüSPSS statisticsπÇügels/SPSS statistics/
- flow cytometry data πÇüSPSS statisticsπÇügels/SPSS statistics/figure5/
- flow cytometry data πÇüSPSS statisticsπÇügels/SPSS statistics/figure5/JC-1.spv
- flow cytometry data πÇüSPSS statisticsπÇügels/SPSS statistics/figure5/.DS_Store
- __MACOSX/
- __MACOSX/flow cytometry data πÇüSPSS statisticsπÇügels/
- __MACOSX/flow cytometry data πÇüSPSS statisticsπÇügels/SPSS statistics/
- __MACOSX/flow cytometry data πÇüSPSS statisticsπÇügels/SPSS statistics/figure5/
- __MACOSX/flow cytometry data πÇüSPSS statisticsπÇügels/SPSS statistics/figure5/._.DS_Store
- flow cytometry data πÇüSPSS statisticsπÇügels/SPSS statistics/figure5/Wb HG+PA+ATO+miR21 PPARa.spv
- flow cytometry data πÇüSPSS statisticsπÇügels/SPSS statistics/figure5/Wb HG+PA+ATO+miR21 IL6.spv
- flow cytometry data πÇüSPSS statisticsπÇügels/SPSS statistics/figure5/Wb HG+PA+ATO+miR21 Mfn1.spv
- flow cytometry data πÇüSPSS statisticsπÇügels/SPSS statistics/figure5/Wb HG+PA+ATO+miR21Drp1.spv
- flow cytometry data πÇüSPSS statisticsπÇügels/SPSS statistics/figure5/ROS.spv
- flow cytometry data πÇüSPSS statisticsπÇügels/SPSS statistics/figure5/ATP level.spv
- flow cytometry data πÇüSPSS statisticsπÇügels/SPSS statistics/figure5/Wb HG+PA+ATO+miR21 FN.spv
- flow cytometry data πÇüSPSS statisticsπÇügels/SPSS statistics/.DS_Store
- __MACOSX/flow cytometry data πÇüSPSS statisticsπÇügels/SPSS statistics/._.DS_Store
- flow cytometry data πÇüSPSS statisticsπÇügels/SPSS statistics/figure2/
- flow cytometry data πÇüSPSS statisticsπÇügels/SPSS statistics/figure2/Wb CPT1a.spv
- flow cytometry data πÇüSPSS statisticsπÇügels/SPSS statistics/figure2/Total cholesterol.spv
- flow cytometry data πÇüSPSS statisticsπÇügels/SPSS statistics/figure2/PCR CPT1a.spv
- flow cytometry data πÇüSPSS statisticsπÇügels/SPSS statistics/figure2/Triglyceride.spv
- flow cytometry data πÇüSPSS statisticsπÇügels/SPSS statistics/figure2/PCR PPAR╬▒.spv
- flow cytometry data πÇüSPSS statisticsπÇügels/SPSS statistics/figure2/Wb PPARa.spv
- flow cytometry data πÇüSPSS statisticsπÇügels/SPSS statistics/figure2/IHC PPARa.spv
- flow cytometry data πÇüSPSS statisticsπÇügels/SPSS statistics/figure2/Wb Drp1.spv
- flow cytometry data πÇüSPSS statisticsπÇügels/SPSS statistics/figure2/IHC Mfn1.spv
- flow cytometry data πÇüSPSS statisticsπÇügels/SPSS statistics/figure2/MDA.spv
- flow cytometry data πÇüSPSS statisticsπÇügels/SPSS statistics/figure2/Wb Mfn1.spv
- flow cytometry data πÇüSPSS statisticsπÇügels/SPSS statistics/figure2/PCR ACOX1.spv
- flow cytometry data πÇüSPSS statisticsπÇügels/SPSS statistics/figure2/t-sod.spv
- flow cytometry data πÇüSPSS statisticsπÇügels/SPSS statistics/figure3/
- flow cytometry data πÇüSPSS statisticsπÇügels/SPSS statistics/figure3/luiciferase WT-ppara.spv
- flow cytometry data πÇüSPSS statisticsπÇügels/SPSS statistics/figure3/.DS_Store
- __MACOSX/flow cytometry data πÇüSPSS statisticsπÇügels/SPSS statistics/figure3/
- __MACOSX/flow cytometry data πÇüSPSS statisticsπÇügels/SPSS statistics/figure3/._.DS_Store
- flow cytometry data πÇüSPSS statisticsπÇügels/SPSS statistics/figure3/tissue PCR ppara.spv
- __MACOSX/flow cytometry data πÇüSPSS statisticsπÇügels/SPSS statistics/figure3/._tissue PCR ppara.spv
- flow cytometry data πÇüSPSS statisticsπÇügels/SPSS statistics/figure3/tissuePCR miR-21.spv
- __MACOSX/flow cytometry data πÇüSPSS statisticsπÇügels/SPSS statistics/figure3/._tissuePCR miR-21.spv
- flow cytometry data πÇüSPSS statisticsπÇügels/SPSS statistics/figure3/correlation analysis miR-21&PPARa.spv
- flow cytometry data πÇüSPSS statisticsπÇügels/SPSS statistics/figure3/luiciferase MUT-ppara.spv
- flow cytometry data πÇüSPSS statisticsπÇügels/SPSS statistics/figure3/wb mir21mimics PPARa.spv
- flow cytometry data πÇüSPSS statisticsπÇügels/SPSS statistics/figure4/
- flow cytometry data πÇüSPSS statisticsπÇügels/SPSS statistics/figure4/HG+miR21 inhibitor PPARa.spv
- flow cytometry data πÇüSPSS statisticsπÇügels/SPSS statistics/figure4/.DS_Store
- __MACOSX/flow cytometry data πÇüSPSS statisticsπÇügels/SPSS statistics/figure4/
- __MACOSX/flow cytometry data πÇüSPSS statisticsπÇügels/SPSS statistics/figure4/._.DS_Store
- flow cytometry data πÇüSPSS statisticsπÇügels/SPSS statistics/figure4/PA+Fenofibrate PPARa.spv
- flow cytometry data πÇüSPSS statisticsπÇügels/SPSS statistics/figure4/HG+miR21 inhibitor FN.spv
- flow cytometry data πÇüSPSS statisticsπÇügels/SPSS statistics/figure4/PA+miR21 inhibitor PPARa.spv
- flow cytometry data πÇüSPSS statisticsπÇügels/SPSS statistics/figure4/PA+Fenofibrate IL6.spv
- flow cytometry data πÇüSPSS statisticsπÇügels/SPSS statistics/figure4/PA+miR21 inhibitor IL6.spv
- flow cytometry data πÇüSPSS statisticsπÇügels/SPSS statistics/figure4/HG+PA+Fenofibrate PPARa.spv
- flow cytometry data πÇüSPSS statisticsπÇügels/SPSS statistics/figure4/HG+Fenofibrate PPARa.spv
- flow cytometry data πÇüSPSS statisticsπÇügels/SPSS statistics/figure4/HG+PA+Fenofibrate FN.spv
- flow cytometry data πÇüSPSS statisticsπÇügels/SPSS statistics/figure4/HG+PA+Fenofibrate Mfn1.spv
- flow cytometry data πÇüSPSS statisticsπÇügels/SPSS statistics/figure4/PA+miR21 inhibitor Mfn1.spv
- flow cytometry data πÇüSPSS statisticsπÇügels/SPSS statistics/figure4/HG+Fenofibrate FN.spv
- flow cytometry data πÇüSPSS statisticsπÇügels/SPSS statistics/figure4/HG+miR21 inhibitor Dr p1.spv
- flow cytometry data πÇüSPSS statisticsπÇügels/SPSS statistics/figure4/HG+Fenofibrate il6.spv
- flow cytometry data πÇüSPSS statisticsπÇügels/SPSS statistics/figure4/HG+Fenofibrate Drp1.spv
- flow cytometry data πÇüSPSS statisticsπÇügels/SPSS statistics/figure4/HG+miR21 inhibitor IL6.spv
- flow cytometry data πÇüSPSS statisticsπÇügels/SPSS statistics/figure4/HG+Fenofibrate Mfn1.spv
- flow cytometry data πÇüSPSS statisticsπÇügels/SPSS statistics/figure4/PA+Fenofibrate FN.spv
- flow cytometry data πÇüSPSS statisticsπÇügels/SPSS statistics/figure4/PA+miR21 inhibitor Drp1.spv
- flow cytometry data πÇüSPSS statisticsπÇügels/SPSS statistics/figure4/HG+PA+Fenofibrate Drp1.spv
- flow cytometry data πÇüSPSS statisticsπÇügels/SPSS statistics/figure4/PA+miR21 inhibitor FN.spv
- flow cytometry data πÇüSPSS statisticsπÇügels/SPSS statistics/figure4/PA+Fenofibrate Mfn1.spv
- flow cytometry data πÇüSPSS statisticsπÇügels/SPSS statistics/figure4/HG+PA+Fenofibrate il6.spv
- flow cytometry data πÇüSPSS statisticsπÇügels/SPSS statistics/figure4/PA+Fenofibrate Drp1.spv
- flow cytometry data πÇüSPSS statisticsπÇügels/SPSS statistics/figure4/HG+miR21 inhibitor MFN1.spv
- flow cytometry data πÇüSPSS statisticsπÇügels/SPSS statistics/statistics index.xlsx
- __MACOSX/flow cytometry data πÇüSPSS statisticsπÇügels/SPSS statistics/._statistics index.xlsx
- flow cytometry data πÇüSPSS statisticsπÇügels/SPSS statistics/figure1/
- flow cytometry data πÇüSPSS statisticsπÇügels/SPSS statistics/figure1/blood glucose.spv
- __MACOSX/flow cytometry data πÇüSPSS statisticsπÇügels/SPSS statistics/figure1/
- __MACOSX/flow cytometry data πÇüSPSS statisticsπÇügels/SPSS statistics/figure1/._blood glucose.spv
- flow cytometry data πÇüSPSS statisticsπÇügels/SPSS statistics/figure1/CVF.spv
- flow cytometry data πÇüSPSS statisticsπÇügels/SPSS statistics/figure1/Wb col-1.spv
- flow cytometry data πÇüSPSS statisticsπÇügels/SPSS statistics/figure1/Wb IL-6.spv
- flow cytometry data πÇüSPSS statisticsπÇügels/SPSS statistics/figure1/Wb Fibronectin.spv
- flow cytometry data πÇüSPSS statisticsπÇügels/SPSS statistics/figure1/urine microalbumin.spv
- flow cytometry data πÇüSPSS statisticsπÇügels/SPSS statistics/figure1/ BUN.spv
- __MACOSX/flow cytometry data πÇüSPSS statisticsπÇügels/SPSS statistics/figure1/._ BUN.spv
- flow cytometry data πÇüSPSS statisticsπÇügels/SPSS statistics/figure1/Creatinine.spv
- flow cytometry data πÇüSPSS statisticsπÇügels/SPSS statistics/figure1/tubulo- interstitial injury.spv
- flow cytometry data πÇüSPSS statisticsπÇügels/SPSS statistics/figure1/Wb a-SMA.spv
- flow cytometry data πÇüSPSS statisticsπÇügels/SPSS statistics/figure1/Mesangial expansion index.spv
- flow cytometry data πÇüSPSS statisticsπÇügels/.DS_Store
- __MACOSX/flow cytometry data πÇüSPSS statisticsπÇügels/._.DS_Store
- flow cytometry data πÇüSPSS statisticsπÇügels/flow cytometry data (.fcs)/
- flow cytometry data πÇüSPSS statisticsπÇügels/flow cytometry data (.fcs)/JC-1 fcs/
- flow cytometry data πÇüSPSS statisticsπÇügels/flow cytometry data (.fcs)/JC-1 fcs/1_H+PA+Veh3..fcs
- flow cytometry data πÇüSPSS statisticsπÇügels/flow cytometry data (.fcs)/JC-1 fcs/1_H+P+Ato+MIr21 mimics2..fcs
- flow cytometry data πÇüSPSS statisticsπÇügels/flow cytometry data (.fcs)/JC-1 fcs/1_ATO2.fcs
- flow cytometry data πÇüSPSS statisticsπÇügels/flow cytometry data (.fcs)/JC-1 fcs/1_H+PA+Veh2..fcs
- flow cytometry data πÇüSPSS statisticsπÇügels/flow cytometry data (.fcs)/JC-1 fcs/1_ATO1.fcs
- flow cytometry data πÇüSPSS statisticsπÇügels/flow cytometry data (.fcs)/JC-1 fcs/1_H+PA3..fcs
- flow cytometry data πÇüSPSS statisticsπÇügels/flow cytometry data (.fcs)/JC-1 fcs/1_H+P+Ato+MIr21 mimics3.fcs
- flow cytometry data πÇüSPSS statisticsπÇügels/flow cytometry data (.fcs)/JC-1 fcs/1_negative control.fcs
- flow cytometry data πÇüSPSS statisticsπÇügels/flow cytometry data (.fcs)/JC-1 fcs/1_H+P+Ato+MIr21 mimics2.fcs
- flow cytometry data πÇüSPSS statisticsπÇügels/flow cytometry data (.fcs)/JC-1 fcs/1_H+P+Ato+MIr21 mimics1.fcs
- flow cytometry data πÇüSPSS statisticsπÇügels/flow cytometry data (.fcs)/JC-1 fcs/1_H+PA2..fcs
- flow cytometry data πÇüSPSS statisticsπÇügels/flow cytometry data (.fcs)/JC-1 fcs/1_positive control.fcs
- flow cytometry data πÇüSPSS statisticsπÇügels/flow cytometry data (.fcs)/JC-1 fcs/1_NC1.fcs
- flow cytometry data πÇüSPSS statisticsπÇügels/flow cytometry data (.fcs)/JC-1 fcs/1_ATO3..fcs
- flow cytometry data πÇüSPSS statisticsπÇügels/flow cytometry data (.fcs)/JC-1 fcs/1_H+PA1..fcs
- flow cytometry data πÇüSPSS statisticsπÇügels/flow cytometry data (.fcs)/JC-1 fcs/1_NC2.fcs
- flow cytometry data πÇüSPSS statisticsπÇügels/flow cytometry data (.fcs)/JC-1 fcs/1_NC3.fcs
- flow cytometry data πÇüSPSS statisticsπÇügels/flow cytometry data (.fcs)/JC-1 fcs/1_H+PA+Veh1..fcs
- flow cytometry data πÇüSPSS statisticsπÇügels/flow cytometry data (.fcs)/JC-1 fcs/1_H+P+Ato+MIr21 mimics1..fcs
- flow cytometry data πÇüSPSS statisticsπÇügels/flow cytometry data (.fcs)/ROS FCS/
- flow cytometry data πÇüSPSS statisticsπÇügels/flow cytometry data (.fcs)/ROS FCS/μáçμ£1⁄41_HG+PA+ATO.fcs
- flow cytometry data πÇüSPSS statisticsπÇügels/flow cytometry data (.fcs)/ROS FCS/μáçμ£1⁄41_NC.fcs
- flow cytometry data πÇüSPSS statisticsπÇügels/flow cytometry data (.fcs)/ROS FCS/μáçμ£1⁄41_HG+PA+ATO+mIR-21 mimics.fcs
- flow cytometry data πÇüSPSS statisticsπÇügels/flow cytometry data (.fcs)/ROS FCS/μáçμ£1⁄41_HG+PA+Veh.fcs
- flow cytometry data πÇüSPSS statisticsπÇügels/flow cytometry data (.fcs)/ROS FCS/μáçμ£1⁄41_HG+PA.fcs
- flow cytometry data πÇüSPSS statisticsπÇügels/the entire original gels.pptx
- __MACOSX/flow cytometry data πÇüSPSS statisticsπÇügels/._the entire original gels.pptx
