# Supplementary material for: Atorvastatin Restores PPARα Inhibition of Lipid Metabolism Disorders by Downregulating miR-21 Expression to Improve Mitochondrial Function and Alleviate Diabetic Nephropathy Progression
Source: Front Pharmacol. 2022 Feb 11;13:819787. doi: 10.3389/fphar.2022.819787 (PMC8874267; doi:10.3389/fphar.2022.819787)
Supplement: Supplementary file 5 [file DataSheet2.ZIP]

Archive with 26 entries (17 files):
- the original Images,fig1/
- the original Images,fig1/H&E/
- the original Images,fig1/H&E/DM.tif
- the original Images,fig1/H&E/ATO.tif
- __MACOSX/
- __MACOSX/the original Images,fig1/
- __MACOSX/the original Images,fig1/H&E/
- __MACOSX/the original Images,fig1/H&E/._ATO.tif
- the original Images,fig1/H&E/NC1 400.tif
- __MACOSX/the original Images,fig1/H&E/._NC1 400.tif
- the original Images,fig1/.DS_Store
- __MACOSX/the original Images,fig1/._.DS_Store
- the original Images,fig1/PAS/
- the original Images,fig1/PAS/DM.tif
- __MACOSX/the original Images,fig1/PAS/
- __MACOSX/the original Images,fig1/PAS/._DM.tif
- the original Images,fig1/PAS/ATO.tif
- __MACOSX/the original Images,fig1/PAS/._ATO.tif
- the original Images,fig1/PAS/NC.tif
- __MACOSX/the original Images,fig1/PAS/._NC.tif
- the original Images,fig1/Sirius Red/
- the original Images,fig1/Sirius Red/DM 400.tif
- __MACOSX/the original Images,fig1/Sirius Red/
- __MACOSX/the original Images,fig1/Sirius Red/._DM 400.tif
- the original Images,fig1/Sirius Red/ATO 1  400.tif
- the original Images,fig1/Sirius Red/NC 400.tif
